# Supplementary material for: Lactobacillus Mucosae Strain Promoted by a High-Fiber Diet in Genetic Obese Child Alleviates Lipid Metabolism and Modifies Gut Microbiota in ApoE-/- Mice on a Western Diet
Source: Microorganisms. 2020 Aug 12;8(8):1225. doi: 10.3390/microorganisms8081225 (PMC7464838; doi:10.3390/microorganisms8081225)
Supplement: Supplementary file 1 [file microorganisms-08-01225-s001.zip]

Archive with 9 entries (9 files):
- Figure S1.tif
- Figure S2.tif
- Figure S3.tif
- Figure S4.tif
- Figure S5.tif
- Figure S6.tif
- Figure S7.tif
- Figure S8.tif
- Supplementary Files.doc
